# Supplementary material for: How do free healthcare policies impact utilization of maternal and child health services in fragile settings? Evidence from a controlled interrupted time series analysis in Burkina Faso
Source: Health Policy Plan. 2024 Aug 24;39(9):891–901. doi: 10.1093/heapol/czae077 (PMC11474610; doi:10.1093/heapol/czae077)
Supplement: czae077_Supp [file czae077_supp.zip]

Archive with 1 entries (1 files):
- FHC_BF_ITSA_supplementary.docx
